# Supplementary material for: Implications of mutational spectrum in myelodysplastic syndromes based on targeted next-generation sequencing
Source: Oncotarget. 2017 Jul 27;8(47):82475–90. doi: 10.18632/oncotarget.19628 (PMC5669905; doi:10.18632/oncotarget.19628)
Supplement: Supplementary file 2 [file oncotarget-08-82475-s002.xls]

## Sheet: QC-125 patients
Supplementary Table 1: The detailed NGS data generation of the 125 patients
Sample_ID	Q30	Clean_reads_rate(%)	Low-quality_reads_rate(%)	Ns_reads_rate(%)	Adapter_polluted_reads_rate(%)	Raw_reads	Raw_data(Mb)	Mapping_rate(%)	Specificity(%)	Clean_data_mapped_to_target_region(Mb)	Mean_depth_of_target_region	Duplicate_Rate(%)
D136841	95.754	99.816	0	0.026	0.158	9707000	970.7	99.31	47.6	202.91	756.69	41.94
D136842	92.441	99.642	0.087	0.094	0.178	2357150	235.72	98.6	46.14	68.41	255.12	20.41
D136844	92.355	99.636	0.093	0.096	0.174	2079856	207.99	98.87	49.31	67.12	250.29	18.37
D136845	92.63	99.642	0.088	0.095	0.175	3352366	335.24	98.3	43.21	92.36	344.43	19.49
D136849	92.57	99.628	0.091	0.099	0.182	2591692	259.17	98.54	43.81	72.49	270.33	19.36
D136850	93.268	99.621	0.094	0.096	0.188	3801318	380.13	98.71	43.03	98.34	366.73	21.88
D136851	95.459	99.804	0	0.025	0.171	10606808	1060.68	99.27	45.44	209.65	781.84	42.12
D136853	93.137	99.624	0.093	0.095	0.187	2831414	283.14	98.75	45.25	80.6	300.58	19.88
D136854	96.155	99.699	0	0.025	0.275	8695052	869.51	99.55	48.23	122.13	455.43	52.71
D136855	92.761	99.616	0.088	0.097	0.2	2015074	201.51	98.16	46.69	57.38	213.97	21.11
D136856	92.928	99.623	0.093	0.098	0.186	2658480	265.85	98.6	46.56	75.63	282.02	21.66
D136858	93.193	99.733	0.084	0.03	0.153	16288876	1628.89	99.31	55.63	512.12	1909.79	28.25
D136859	93.277	99.632	0.092	0.096	0.179	2420678	242.07	98.69	44.03	69.99	261.02	16.81
D136862	92.94	99.739	0.08	0.03	0.151	13786278	1378.63	99.33	55.05	457.87	1707.49	24.67
D136865	92.839	99.653	0.094	0.091	0.161	3087440	308.74	98.99	48.59	102.11	380.78	15.41
D136866	93.327	99.645	0.092	0.096	0.167	2728116	272.81	98.83	44.43	80.65	300.75	16.34
D136867	92.873	99.734	0.083	0.03	0.153	12148244	1214.82	99.23	55.89	390.74	1457.16	26.83
D136868	93.063	99.632	0.091	0.094	0.183	2505132	250.51	98.77	45.58	75.45	281.36	16.86
D136870	92.991	99.622	0.092	0.1	0.186	3392134	339.21	98.94	44.8	99.6	371.42	18.42
D136871	93.109	99.637	0.09	0.095	0.178	3195606	319.56	98.97	45.33	97.68	364.26	16.21
D136873	93.039	99.636	0.097	0.093	0.174	3896458	389.65	98.89	42.69	109.19	407.2	17.78
D136874	92.989	99.605	0.091	0.102	0.203	2548392	254.84	98.89	45.08	76.12	283.87	16.93
D136875	92.8	99.639	0.091	0.089	0.181	2704122	270.41	99.03	66.27	118.16	440.63	19.07
D136876	93.289	99.732	0.084	0.029	0.155	10708972	1070.9	99.34	56.09	363.17	1354.32	24.39
D136877	92.932	99.793	0.008	0.036	0.163	13921292	1392.13	99.38	47.57	270.48	1008.69	47.84
D136880	92.995	99.793	0.008	0.035	0.164	13198942	1319.89	99.35	46.12	252.68	942.29	46.92
D136882	93.356	99.776	0.009	0.035	0.18	11362308	1136.23	99.47	48.98	231.5	863.31	46.81
D136884	93.334	99.786	0.009	0.036	0.169	14629682	1462.97	99.47	49.32	268.88	1002.69	50.68
D136886	93.324	99.814	0.008	0.035	0.143	13321046	1332.1	99.42	46.66	236.82	883.15	50.1
D136887	93.167	99.791	0.008	0.035	0.166	11903954	1190.4	99.42	47.21	216.91	808.92	49.26
D136891	93.5	99.762	0.008	0.036	0.194	11192436	1119.24	99.31	47.33	197.1	735.03	49.74
D136892	93.79	99.785	0.009	0.036	0.17	13738648	1373.86	99.38	46.18	225.1	839.46	51.33
D136893	93.999	99.809	0.009	0.035	0.147	9632536	963.25	99.41	45.45	182.64	681.11	47.06
D136894	93.096	99.803	0.008	0.036	0.153	12530142	1253.01	99.4	45.62	228.95	853.8	48.13
D136897	92.899	99.813	0.009	0.037	0.142	11294766	1129.48	99.37	44.62	193.65	722.14	50.01
D136898	95.63	99.789	0	0.026	0.185	7685912	768.59	99.24	48.34	163.25	608.77	41.97
D136900	93.373	99.816	0.009	0.036	0.139	10310128	1031.01	99.45	46.01	196.13	731.39	47.53
D136902	93.373	99.805	0.009	0.036	0.15	11693314	1169.33	99.36	45.09	218.08	813.28	47.36
D136903	93.284	99.805	0.008	0.036	0.15	13458440	1345.84	99.39	45.55	250.25	933.25	48.09
D136904	92.478	99.813	0.01	0.021	0.156	8130760	813.08	99.48	50.99	162.9	607.49	50.89
D136905	92.557	99.821	0.011	0.02	0.148	11210140	1121.01	99.43	53.73	231.14	861.97	51.72
D136906	92.553	99.822	0.011	0.021	0.145	10503164	1050.32	99.41	51.2	211.05	787.06	50.49
D136907	92.537	99.825	0.011	0.021	0.143	9982632	998.26	99.43	54.19	211.27	787.86	50.74
D136909	92.395	99.819	0.011	0.021	0.149	9618448	961.84	99.4	54.32	203.27	758.03	50.83
D136910	92.855	99.821	0.011	0.021	0.147	9685554	968.56	99.41	53.11	198.07	738.63	51.24
D136912	92.511	99.821	0.01	0.021	0.148	9084462	908.45	99.37	52.1	187.95	700.92	50.14
D136913	92.565	99.823	0.01	0.021	0.145	10093258	1009.33	99.4	54.4	214.37	799.41	50.94
D136914	92.545	99.812	0.01	0.02	0.158	8289038	828.9	98.1	51.22	164.15	612.13	50.62
D136915	92.579	99.82	0.011	0.022	0.148	11748266	1174.83	99.43	54.45	246.46	919.11	51.25
D136918	92.777	99.827	0.01	0.021	0.142	8659194	865.92	99.45	52.38	181.12	675.42	49.92
D136920	93.053	99.821	0.01	0.021	0.148	9127582	912.76	99.49	53.54	191.76	715.11	50.79
D136921	92.621	99.823	0.01	0.021	0.147	9488496	948.85	99.48	54.15	200.4	747.32	50.57
D136924	92.981	99.823	0.01	0.021	0.147	9786540	978.65	99.46	55.56	216.58	807.65	50.06
D136927	92.415	99.822	0.01	0.021	0.146	10978104	1097.81	99.37	53.39	230.09	858.07	50.46
D136928	92.48	99.827	0.011	0.02	0.142	10736822	1073.68	99.43	51.83	209.07	779.68	52.39
D136929	92.655	99.818	0.01	0.021	0.151	12726000	1272.6	99.45	54.86	262.93	980.51	52.71
D136930	93.819	99.716	0.086	0.03	0.168	10058026	1005.8	99.31	49.31	209.38	780.84	47.26
D136933	94.049	99.716	0.083	0.031	0.17	10286814	1028.68	99.35	49.1	215.75	804.58	46.58
D136936	93.66	99.727	0.082	0.03	0.161	10914350	1091.43	99.2	49.36	216.6	807.73	49.34
D136937	93.812	99.723	0.084	0.031	0.163	11173432	1117.34	99.33	51.15	240.62	897.33	47.22
D136938	93.481	99.73	0.083	0.031	0.156	10055592	1005.56	99.26	47.8	195.88	730.47	48.72
D136940	94.068	99.727	0.084	0.031	0.158	11464568	1146.46	99.37	51.08	251.64	938.41	46.14
D136942	94.086	99.727	0.085	0.029	0.159	10621898	1062.19	99.34	48.18	218.13	813.46	46.63
D136943	94.405	99.722	0.087	0.031	0.161	9745750	974.58	99.32	48.94	203.72	759.73	46.42
D136944	93.919	99.716	0.084	0.029	0.171	11887416	1188.74	99.41	50.96	260.82	972.67	46.19
D136946	94.227	99.727	0.085	0.03	0.157	12879486	1287.95	99.4	50.39	259.28	966.91	49.92
D136947	91.128	99.244	0.375	0.077	0.304	17080660	1708.07	99.29	57.96	240.25	895.94	68.09
D136948	93.877	99.728	0.086	0.03	0.156	10293454	1029.35	99.35	50.5	220.15	820.98	46.95
D136949	94.06	99.728	0.086	0.03	0.156	12192748	1219.27	99.35	50.61	261.76	976.17	46.73
D136950	94.235	99.72	0.086	0.031	0.163	11068446	1106.84	99.43	50.03	236.56	882.17	46.54
D136951	93.941	99.729	0.084	0.029	0.158	10244242	1024.42	99.41	50.26	218.01	813.02	46.9
D136952	93.969	99.726	0.085	0.031	0.159	11077090	1107.71	99.34	49.11	225	839.06	48.19
D136953	94.1	99.719	0.087	0.031	0.163	12510878	1251.09	99.37	49.07	255.42	952.5	47.7
D136954	93.277	99.807	0.009	0.035	0.148	13855468	1385.55	99.33	44.86	263.99	984.49	46.74
D136955	93.995	99.729	0.084	0.031	0.157	13058764	1305.88	99.29	48.93	276.58	1031.4	45.63
D136956	94.065	99.727	0.087	0.03	0.156	11821976	1182.2	99.36	48.76	251.01	936.08	45.43
D136957	94.056	99.724	0.085	0.03	0.161	11089882	1108.99	99.34	49.42	236.83	883.18	45.73
D136958	93.242	99.737	0.083	0.03	0.15	9071058	907.11	99.19	56.27	293.6	1094.88	26.71
D136959	93.274	99.729	0.086	0.031	0.154	16028258	1602.83	99.28	56.65	508.59	1896.65	28.33
D136960	93.887	99.724	0.085	0.029	0.162	10984244	1098.42	99.32	48.76	232.21	865.96	45.62
D136961	93.246	99.627	0.167	0.057	0.149	10609352	1060.94	99.29	46.41	196.31	732.06	49.95
D136962	93.241	99.629	0.163	0.058	0.15	10463060	1046.31	99.26	46.44	192.27	717	50.17
D136963	93.315	99.624	0.162	0.058	0.155	13906958	1390.7	99.31	48.22	248.18	925.52	52.41
D136964	93.499	99.627	0.159	0.058	0.156	10886246	1088.62	99.34	46.59	203.61	759.31	49.68
D136965	93.501	99.62	0.163	0.058	0.159	12986166	1298.62	99.4	47.68	243.93	909.68	50.39
D136966	93.59	99.631	0.161	0.057	0.151	10577196	1057.72	99.4	46.78	197.68	737.18	49.95
D136967	93.475	99.623	0.161	0.058	0.158	12529192	1252.92	99.35	45.46	227.87	849.78	49.67
D136968	93.451	99.631	0.161	0.058	0.149	11802490	1180.25	99.42	48.29	229.03	854.09	49.62
D136969	93.161	99.811	0.009	0.036	0.145	14901498	1490.15	99.37	44.95	262.07	977.32	48.92
D136970	93.25	99.638	0.16	0.058	0.144	12423770	1242.38	99.4	47.16	230.56	859.8	50.07
D136971	93.218	99.81	0.009	0.035	0.147	14490382	1449.04	99.38	45.74	279.21	1041.23	46.53
D136972	91.335	99.343	0.371	0.078	0.207	18292698	1829.27	99.33	59.33	292.22	1089.76	64.03
D136976	93.321	99.633	0.158	0.059	0.15	9125552	912.56	99.43	47.07	167.9	626.14	50.53
D136977	91.454	99.376	0.376	0.077	0.17	16898160	1689.82	99.36	58.2	279.69	1043.03	63.4
D136978	93.427	99.635	0.16	0.058	0.147	10025116	1002.51	99.29	47.95	176.59	658.53	53.08
D136980	93.451	99.629	0.163	0.06	0.148	9060758	906.08	99.29	46.47	160.39	598.14	51.47
D136982	93.052	99.644	0.161	0.058	0.137	9276000	927.6	99.37	46.6	163.17	608.49	52.08
D136983	93.194	99.644	0.159	0.059	0.139	8437200	843.72	99.35	47.65	154.27	575.29	50.81
D136984	93.378	99.635	0.161	0.06	0.145	8527098	852.71	99.32	44.96	146.46	546.18	51.25
D136985	93.553	99.634	0.163	0.058	0.146	8911308	891.13	99.29	46.17	156.61	584.03	51.54
D136986	93.454	99.642	0.159	0.059	0.141	9334932	933.49	99.3	46.08	159.6	595.19	52.59
D136987	93.782	99.616	0.162	0.058	0.164	9529176	952.92	99.3	45.84	142.86	532.76	55.56
D136990	92.446	99.628	0.162	0.057	0.153	11748180	1174.82	99.53	61.55	251.05	936.22	55.97
D136994	92.669	99.602	0.16	0.057	0.18	9827692	982.77	99.49	66.57	188.37	702.47	62.06
D136997	93.589	99.524	0.16	0.057	0.259	10649650	1064.96	99.48	65.61	137.73	513.63	71.2
D136998	92.688	99.628	0.16	0.058	0.154	9155174	915.52	99.48	62.48	207.49	773.77	54.47
D137000	92.293	99.631	0.163	0.059	0.147	13269070	1326.91	99.51	61.42	278.87	1039.95	56.81
D137678	91.339	99.255	0.377	0.077	0.291	13388360	1338.84	99.35	58.18	211.21	787.66	64.55
D137679	91.479	99.319	0.374	0.077	0.23	12383568	1238.36	99.37	56.98	199.74	744.88	63.22
D137680	90.808	99.237	0.372	0.078	0.313	12919028	1291.9	99.25	57.59	198.06	738.6	65.12
D137681	91.38	99.246	0.37	0.079	0.305	14629470	1462.95	99.36	59.48	220.35	821.71	66.97
D137682	91.347	99.267	0.377	0.08	0.277	13390442	1339.04	99.35	56.93	207.92	775.38	64.22
D137683	95.943	99.823	0	0.025	0.151	8295390	829.54	99.39	44.69	186.49	695.47	37.79
D137684	91.379	99.28	0.378	0.079	0.263	13316790	1331.68	99.38	57.24	209.82	782.46	64.12
D137685	91.005	99.235	0.372	0.078	0.315	16573568	1657.36	99.25	58.12	272.2	1015.11	62.8
D137686	90.948	99.203	0.377	0.078	0.343	11852554	1185.26	99.22	58.58	206.13	768.69	61.74
D137687	91.02	99.269	0.37	0.079	0.282	12222962	1222.3	99.24	58.46	204.67	763.26	62.73
D137688	93.205	97.466	0.368	0.078	2.088	11631116	1163.11	99.21	62.96	114.83	428.22	74.14
D137689	91.161	99.283	0.374	0.076	0.267	12972274	1297.23	99.3	59.44	232.99	868.88	61.14
D137690	91.137	99.295	0.376	0.077	0.252	13218502	1321.85	99.31	60.12	230.72	860.4	62.33
D137691	91.069	99.3	0.374	0.08	0.246	11217040	1121.7	99.28	57.03	191.98	715.93	60.91
D137692	91.276	99.217	0.376	0.077	0.33	11561748	1156.17	99.35	57.04	194.43	725.09	61.35
D137693	91.376	99.199	0.373	0.079	0.349	11759592	1175.96	99.29	58.6	201.26	750.52	62
D137694	91.01	99.272	0.373	0.077	0.278	14003878	1400.39	99.21	59.67	247.78	924.01	61.81
D137695	91.388	99.194	0.375	0.079	0.352	14728136	1472.81	99.33	59.68	241.71	901.37	63.54
