# Supplementary material for: Implications of mutational spectrum in myelodysplastic syndromes based on targeted next-generation sequencing
Source: Oncotarget. 2017 Jul 27;8(47):82475–90. doi: 10.18632/oncotarget.19628 (PMC5669905; doi:10.18632/oncotarget.19628)
Supplement: Supplementary file 3 [file oncotarget-08-82475-s003.xls]

## Sheet: Sheet1
Supplementary Table 2: The list of 61 genes identified in this study
Sample ID	Subtypes	Gene	Chrom	Absolute Position	Nucleotide change	Amino acid change	Refseq	VAF
D136944	RAEB	ABCC3	chr17	48745103	c.1620G>A	p.M540I	NM_003786	0.478827361563518
D136894	RAEB	AMER1	chrX	63410630	c.2537A>G	p.Y846C	NM_152424	0.976138828633406
D136898	RCMD	AMER1	chrX	63411665	c.1502G>A	p.S501N	NM_152424	0.485714285714286
D136950	RAEB	APC	chr5	112179567	c.8222G>A	p.R2741H	NM_001127511	0.0350877192982456
D136960	RAEB	APC	chr5	112179502	c.8157G>C	p.E2719D	NM_001127511	0.495219885277247
D136876	RCMD	ASXL1	chr20	31023255	c.2740G>T	p.E914X	NM_015338	0.0370591751344889
D136894	RAEB	ASXL1	chr20	31022824	c.2309C>G	p.S770X	NM_015338	0.0248091603053435
D136929	RCMD	ASXL1	chr20	31022286	c.1772dupA	p.Y591_Q592delinsX	NM_015338	0.423597678916828
D136987	RAEB	ASXL1	chr20	31022403	c.1888_1910del	p.H630fs	NM_015338	0.415730337078652
D136859	MDS-AML	ASXL1	chr20	31022403	c.1888_1910del	p.H630fs	NM_015338	0.394088669950739
D136874	RAEB	ASXL1	chr20	31022403	c.1888_1910del	p.H630fs	NM_015338	0.380952380952381
D136980	RAEB	ASXL1	chr20	31022592	c.2077C>T	p.R693X	NM_015338	0.505
D136997	RAEB	ASXL1	chr20	31022592	c.2077C>T	p.R693X	NM_015338	0.551867219917012
D136982	MDS-AML	ASXL1	chr20	31022820	c.2305_2306insCCTCAGTAGCTGAGAGATTAGTGGAGCAG	p.T769fs	NM_015338	0.0235294117647059
D136985	MDS-AML	ASXL1	chr20	31022592	c.2077C>T	p.R693X	NM_015338	0.399075500770416
D136875	RAEB	ASXL1	chr20	31022592	c.2077C>T	p.R693X	NM_015338	0.50261780104712
D137690	MDS-AML	ASXL1	chr20	31022598	c.2083C>T	p.Q695X	NM_015338	0.422007255139057
D136870	RAEB	ASXL1	chr20	31022599	c.2084_2085insC	p.Q695fs	NM_015338	0.463829787234043
D136870	RAEB	ASXL1	chr20	31022600	c.2085A>T	p.Q695H	NM_015338	0.464135021097046
D136849	RAEB	ASXL1	chr20	31022825	c.2310delA	p.S770fs	NM_015338	0.421319796954315
D136884	RAEB	ASXL1	chr20	31023108	c.2593G>T	p.E865X	NM_015338	0.406148867313916
D136940	MDS-AML	ASXL1	chr20	31023229	c.2714_2715insTGAC	p.D905fs	NM_015338	0.387096774193548
D136942	RAEB	ASXL1	chr20	31023424	c.2909G>A	p.S970N	NM_015338	0.515930113052415
D136877	RAEB	ASXL1	chr20	31023408	c.2893C>T	p.R965X	NM_015338	0.471458773784355
D137691	MDS-AML	ASXL1	chr20	31023455	c.2940T>G	p.I980M	NM_015338	0.490762124711316
D136951	MDS-AML	ASXL1	chr20	31023630	c.3115C>T	p.Q1039X	NM_015338	0.422394678492239
D136943	MDS-AML	ASXL1	chr20	31024425	c.3911dupT	p.L1304fs	NM_015338	0.305732484076433
D136930	RAEB	ATM	chr11	108138009	c.2578G>A	p.D860N	NM_000051	0.484433374844334
D136950	RAEB	ATM	chr11	108236086	c.9022C>T	p.R3008C	NM_000051	0.0749250749250749
D136956	RAEB	ATM	chr11	108199860	c.7202T>C	p.I2401T	NM_000051	0.049665711556829
D136965	RAEB	ATM	chr11	108180972	c.5848G>C	p.A1950P	NM_000051	0.5
D136994	RAEB	BCOR	chrX	39913525	c.4647T>G	p.Y1549X	NM_001123384	0.225375626043406
D136882	RAEB	BCOR	chrX	39921501	c.4163delC	p.P1388fs	NM_001123384	0.441530054644809
D136897	RAEB	BCOR	chrX	39921472	c.4188_4192del	p.P1396fs	NM_001123384	0.534210526315789
D136910	RAEB	BCOR	chrX	39932084	c.2514dupC	p.K839fs	NM_001123383	0.125
D136950	RAEB	BCOR	chrX	39932171	c.2428C>T	p.R810X	NM_001123383	0.0478955007256894
D136982	MDS-AML	BCOR	chrX	39921432	c.4232G>A	p.G1411D	NM_001123384	0.0884615384615385
D137690	MDS-AML	BCOR	chrX	39921501	c.4163delC	p.P1388fs	NM_001123384	0.491677336747759
D136907	RAEB	BCOR	chrX	39933861	c.738C>A	p.Y246X	NM_001123383	0.318709677419355
D137684	RAEB	BCOR	chrX	39933861	c.738C>G	p.Y246X	NM_001123383	0.821686746987952
D136982	MDS-AML	BCORL1	chrX	129148372	c.1625dupA	p.D542fs	NM_021946	0.348540145985401
D136982	MDS-AML	BCORL1	chrX	129150010	c.3262C>T	p.Q1088X	NM_021946	0.0245614035087719
D136912	RA	BCORL1	chrX	129149417	c.2669G>A	p.R890Q	NM_021946	0.986143187066975
D136950	RAEB	BCORL1	chrX	129159072	c.3796C>T	p.R1266X	NM_021946	0.0241545893719807
D137682	RAEB	BCORL1	chrX	129149828	c.3080_3089del	p.P1027fs	NM_021946	0.0679611650485437
D137694	RAEB	CARD11	chr7	2962294	c.2243C>A	p.T748K	NM_032415	0.509216589861751
D136964	RAEB	CBL	chr11	119148891	c.1111T>C	p.Y371H	NM_005188	0.267206477732794
D136968	RAEB	CBL	chr11	119148940	c.1160_1162del	p.387_388del	NM_005188	0.0575916230366492
D136855	RARS	CBLC	chr19	45297486	c.1172C>G	p.P391R	NM_001130852	0.517241379310345
D136875	RAEB	CDKN2A	chr9	21971144	c.214T>G	p.C72G	NM_000077	0.414965986394558
D137689	MDS-AML	CEBPA	chr19	33792359	c.605A>G	p.N202S	NM_001285829	0.390728476821192
D136875	RAEB	CEBPA	chr19	33792431	c.533G>C	p.R178P	NM_001285829	0.418952618453865
D136844	RAEB	CEBPA	chr19	33793253	c.173C>T	p.P58L	NM_001287424	0.517241379310345
D136868	RCMD	CEBPA	chr19	33792269	c.695T>C	p.V232A	NM_001285829	0.45578231292517
D136884	RAEB	CEBPA	chr19	33792569	c.395G>C	p.S132T	NM_001285829	0.54421768707483
D136938	RAEB	CEBPA	chr19	33793202	c.224C>A	p.A75E	NM_001287424	0.5
D136859	MDS-AML	CEBPA	chr19	33793248	c.177dupC	p.A60fs	NM_001287424	0.114942528735632
D136950	RAEB	CREBBP	chr16	3777766	c.7168G>A	p.G2390R	NM_001079846	0.023489932885906
D136849	RAEB	CUX1	chr7	101842129	c.1975C>T	p.R659X	NM_001202543	0.0723270440251572
D136894	RAEB	CUX1	chr7	101844706	c.2162T>C	p.L721P	NM_001202543	0.446780551905388
D136887	RAEB	CUX1	chr7	101844828	c.2284A>G	p.M762V	NM_001202543	0.475285171102662
D136868	RCMD	CUX1	chr7	101923396	c.1700C>G	p.S567C	NM_001202544	0.523076923076923
D137682	RAEB	CUX1	chr7	101839974	c.1316delC	p.A439fs	NM_001202543	0.469534050179211
D136938	RAEB	CSF3R	chr1	36932224	c.2245C>T	p.Q749X	NM_000760	0.0242587601078167
D136940	MDS-AML	CSF3R	chr1	36932224	c.2245C>T	p.Q749X	NM_000760	0.0541624874623872
D136944	RAEB	CSF3R	chr1	36933434	c.1853C>T	p.T618I	NM_000760	0.0849056603773585
D136986	RAEB	CSF3R	chr1	36932224	c.2245C>T	p.Q749X	NM_000760	0.0792227204783259
D136959	RAEB	CYP3A4	chr7	99367819	c.358A>G	p.I120V	NM_017460	0.504805260495701
D136880	RCMD	DIS3	chr13	73337659	c.1967C>T	p.A656V	NM_001128226	0.479207920792079
D136976	RAEB	DIS3	chr13	73337659	c.1967C>T	p.A656V	NM_001128226	0.549912434325744
D136994	RAEB	DIS3	chr13	73337684	c.1942delA	p.I648fs	NM_001128226	0.0228802153432032
D136913	RAEB	DNMT3A	chr2	25457242	c.2078G>A	p.R693H	NM_153759	0.496134020618557
D136924	RAEB	DNMT3A	chr2	25463271	c.1655C>G	p.A552G	NM_153759	0.128915662650602
D136940	MDS-AML	DNMT3A	chr2	25457242	c.2078G>A	p.R693H	NM_153759	0.351685393258427
D136956	RAEB	DNMT3A	chr2	25457242	c.2078G>A	p.R693H	NM_153759	0.450847457627119
D136954	RCMD	DNMT3A	chr2	25457243	c.2077C>T	p.R693C	NM_153759	0.322456813819578
D136962	MDS-AML	DNMT3A	chr2	25458669	c.1937C>T	p.T646M	NM_153759	0.0508259212198221
D136951	MDS-AML	DNMT3A	chr2	25463308	c.1618C>T	p.R540W	NM_153759	0.407407407407407
D137692	MDS-AML	DNMT3A	chr2	25467158	c.1150C>T	p.Q384X	NM_153759	0.386590584878745
D136953	RAEB	DNMT3A	chr2	25467493	c.1016A>G	p.Y339C	NM_153759	0.46360153256705
D136977	RAEB	DNMT3A	chr2	25467493	c.1016A>G	p.Y339C	NM_153759	0.441489361702128
D136937	RAEB	ERG	chr21	39795368	c.76A>T	p.M26L	NM_001136155	0.0437209302325581
D137683	RAEB	ETV6	chr12	11992215	c.305_306insTC	p.F102fs	NM_001987	0.226765799256506
D136983	RAEB	ETV6	chr12	12022528	c.634_635insG	p.L212fs	NM_001987	0.346
D136983	RAEB	ETV6	chr12	12022529	c.635T>C	p.L212P	NM_001987	0.349112426035503
D136954	RCMD	ETV6	chr12	12037474	c.1105C>T	p.R369W	NM_001987	0.283112582781457
D136940	MDS-AML	ETV6	chr12	12038863	c.1156A>G	p.R386G	NM_001987	0.371428571428571
D137678	RAEB	ETV6	chr12	12038872	c.1165A>G	p.M389V	NM_001987	0.397687861271676
D136960	RAEB	ETV6	chr12	12038903	c.1196G>A	p.R399H	NM_001987	0.384105960264901
D136978	RAEB	ETV6	chr12	12038915	c.1208A>G	p.K403R	NM_001987	0.465829846582985
D136998	RAEB	ETV6	chr12	12043910	c.1289G>A	p.R430Q	NM_001987	0.475392670157068
D136967	MDS-AML	ETV6	chr12	12043910	c.1289G>A	p.R430Q	NM_001987	0.4622892635315
D136960	RAEB	EZH2	chr7	148526869	c.318C>G	p.F106L	NM_152998	0.578294573643411
D136986	RAEB	EZH2	chr7	148507467	c.1819T>A	p.Y607N	NM_001203249	0.597503900156006
D137683	RAEB	EZH2	chr7	148512052	c.1493_1494insTCGTGCCCTTGTGT	p.V498fs	NM_152998	0.345703125
D136987	RAEB	EZH2	chr7	148523577	c.759T>A	p.Y253X	NM_152998	0.793548387096774
D136929	RCMD	EZH2	chr7	148523603	c.733C>G	p.L245V	NM_152998	0.427579365079365
D136954	RCMD	EZH2	chr7	148523650	c.686delA	p.N229fs	NM_152998	0.419501133786848
D137686	RAEB	FBXW7	chr4	153332699	c.257C>T	p.S86L	NM_033632	0.449069003285871
D136886	RAEB	FLT3-ITD	chr13	28608339	c.1716_1717insGAAAGCCAGCTACAGATGGTACAGGTGACCGGCTCCTCAGATAATGAGTACTTCTACGTTGATTTCAGAGAATATGAATATGAT	p.E573delinsESQLQMVQVTGSSDNEYFYVDFREYEYDE	NM_004119	NA
D136842	RAEB	FLT3-ITD	chr13	28622508	c.1108_1109insATTTGAAGAGTTTTGTTTTT	p.S370fs	NM_004119	NA
D136859	MDS-AML	FLT3-ITD	chr13	28608228	c.1827_1828insATATGAATATGATCTCAAATGGGAGTTTCCAAGAGAAAATTTAGAGTTTGG	p.L610delinsIX	NM_004119	NA
D136963	MDS-AML	FLT3-ITD	chr13	28608250	c.1805_1806insGATGGTACAGGTGACCGGCTCCTCAGATAATGAGTACTTCTACGTTGATTTCAGAGAATATGAATATGATCTCAA	p.K602delinsKMVQVTGSSDNEYFYVDFREYEYDLK	NM_004119	NA
D136963	MDS-AML	FLT3-ITD	chr13	28608262	c.1793_1794insCTACGTTGATTTCAGAGAATATGA	p.E598delinsDYVDFREYE	NM_004119	NA
D136963	MDS-AML	FLT3-ITD	chr13	28608306	c.1749_1750insGATGGTACAGGTGACCGGCTCCTCAGATAATGAGTACTTCTACGTTGATTTCAGAGAATATGAATATGATCTCAA	p.S584delinsDGTGDRLLRX	NM_004119	NA
D136963	MDS-AML	FLT3-ITD	chr13	28608309	c.1746_1747insGATGGTACAGGTGACCGGCTCCTCAGATAATGAGTACTTCTACGTTGATTTCAGAGAATATGAATATGATCTCAA	p.G583delinsDGTGDRLLRX	NM_004119	NA
D136963	MDS-AML	FLT3-ITD	chr13	28608310	c.1745_1746insGATGGTACAGGTGACCGGCTCCTCAGATAATGAGTACTTCTACGTTGATTTCAGAGAATATGAATATGATCTCAA	p.T582delinsTMVQVTGSSDNEYFYVDFREYEYDLN	NM_004119	NA
D136963	MDS-AML	FLT3-ITD	chr13	28608311	c.1744_1745insGATGGTACAGGTGACCGGCTCCTCAGATAATGAGTACTTCTACGTTGATTTCAGAGAATATGAATATGATCTCAA	p.T582delinsRWYRX	NM_004119	NA
D136963	MDS-AML	FLT3-ITD	chr13	28608316	c.1739_1740insGATGGTACAGGTGACCGGCTCCTCAGATAATGAGTACTTCTACGTTGATTTCAGAGAATATGAATATGATCTCAA	p.Q580delinsQMVQVTGSSDNEYFYVDFREYEYDLK	NM_004119	NA
D136963	MDS-AML	FLT3-ITD	chr13	28608317	c.1738_1739insGATGGTACAGGTGACCGGCTCCTCAGATAATGAGTACTTCTACGTTGATTTCAGAGAATATGAATATGATCTCAA	p.Q580delinsRWYRX	NM_004119	NA
D136963	MDS-AML	FLT3-ITD	chr13	28608324	c.1731_1732insATGGTACAGGTGACCGGCTCCTCAGATAATGAGTACTTCTACGTTGATTTCAGAGAATATGAATATGATCTCAAA	p.M578delinsMVQVTGSSDNEYFYVDFREYEYDLKM	NM_004119	NA
D136982	MDS-AML	FLT3-ITD	chr13	28608311	c.1744_1745insCCGGCTCCTCAGATAATGAGTACTTCTACGTTGATTTCAGAGAATATGAATATGATCTCAAATGGGAGTTTCCAAGAGAAAATTTAGAGTTTGGTAAGAATGGAATGTGCCAACCCT	p.T582delinsTGSSDNEYFYVDFREYEYDLKWEFPRENLEFGKNGMCQPS	NM_004119	NA
D136982	MDS-AML	FLT3-ITD	chr13	28608311	c.1329_1418insAGAGGCATCAATGTCCTTATTACTTGGGAGACTTGTCTGAACACTTCTTCCAGGTCCAAGATGGTAATGGGTATCCATCCGAGAAACAGGACGCCTGACTTGCCGATGCTTCT	p.T582delinsTGSSDNEYFYVDFREYEYDLKWEFPRENLEFGKNGMCQPS	NM_004119	NA
D136874	RAEB	GATA1	chrX	48649728	c.212A>G	p.H71R	NM_002049	1
D137678	RAEB	GATA2	chr3	128200118	c.1145G>C	p.R382P	NM_001145662	0.373652694610778
D137688	MDS-AML	GATA2	chr3	128200139	c.1119_1124del	p.373_375del	NM_001145662	0.397058823529412
D136903	MDS-AML	GATA2	chr3	128200139	c.1119_1124del	p.373_375del	NM_001145662	0.427350427350427
D136969	MDS-AML	GATA2	chr3	128202750	c.970A>G	p.K324E	NM_001145662	0.386253630203291
D137680	RAEB	GATA2	chr3	128200683	c.1079_1080insAAG	p.G360delinsGS	NM_001145662	0.327956989247312
D137683	RAEB	GATA2	chr3	128202711	c.1009C>T	p.R337X	NM_001145662	0.491034482758621
D136980	RAEB	GNAS	chr20	57428633	c.313G>A	p.E105K	NM_080425	0.51006711409396
D136976	RAEB	GNAS	chr20	57429233	c.913T>C	p.S305P	NM_080425	0.473002159827214
D136849	RAEB	GNAS	chr20	57429949	c.1442G>A	p.R481H	NM_001077490	0.478405315614618
D136913	RAEB	ID3	chr1	23885775	c.143A>C	p.Y48S	NM_002167	0.128014842300557
D136887	RAEB	IDH1	chr2	209113112	c.395G>A	p.R132H	NM_001282386	0.237668161434978
D136849	RAEB	IDH1	chr2	209113113	c.394C>T	p.R132C	NM_001282386	0.283333333333333
D136918	RAEB	IDH1	chr2	209113113	c.394C>T	p.R132C	NM_001282386	0.109159347553325
D136965	RAEB	IDH1	chr2	209113210	c.297A>G	p.I99M	NM_001282386	0.480769230769231
D136849	RAEB	IDH2	chr15	90631934	c.29G>A	p.R10Q	NM_001290114	0.059016393442623
D137000	RAEB	IDH2	chr15	90631934	c.29G>A	p.R10Q	NM_001290114	0.485245901639344
D136947	RCMD	IDH2	chr15	90631935	c.28C>T	p.R10W	NM_001290114	0.475440222428174
D136950	RAEB	IDH2	chr15	90631934	c.29G>A	p.R10Q	NM_001290114	0.0303030303030303
D136950	RAEB	IKZF1	chr7	50468080	c.625C>T	p.R209C	NM_001291840	0.352074966532798
D137000	RAEB	JAK2	chr9	5073770	c.1849G>T	p.V617F	NM_004972	0.942567567567568
D136898	RCMD	JAK2	chr9	5073770	c.1849G>T	p.V617F	NM_004972	0.0324324324324324
D136960	RAEB	JAK2	chr9	5073770	c.1849G>T	p.V617F	NM_004972	0.0387755102040816
D136980	RAEB	JAK2	chr9	5073770	c.1849G>T	p.V617F	NM_004972	0.203252032520325
D136966	RAEB	JAK2	chr9	5073770	c.1849G>T	p.V617F	NM_004972	0.475151515151515
D136880	RCMD	JAK2	chr9	5073770	c.1849G>T	p.V617F	NM_004972	0.784397163120567
D136855	RARS	KDM6A	chrX	44942752	c.3095G>C	p.R1032P	NM_001291418	0.0459770114942529
D136982	MDS-AML	KDM6A	chrX	44938530	c.2842dupA	p.N947fs	NM_001291418	0.0286168521462639
D136927	MDS-AML	KIT	chr4	55561716	c.106C>G	p.P36A	NM_000222	0.5048828125
D137684	RAEB	KMT2A	chr11	118344789	c.2915C>A	p.T972N	NM_001197104	0.480506822612086
D136870	RAEB	KRAS	chr12	25380275	c.183A>T	p.Q61H	NM_004985	0.267532467532468
D136967	MDS-AML	KRAS	chr12	25398281	c.38G>A	p.G13D	NM_004985	0.437265917602996
D136977	RAEB	KRAS	chr12	25380275	c.183A>C	p.Q61H	NM_004985	0.037037037037037
D136998	RAEB	KRAS	chr12	25398281	c.38G>A	p.G13D	NM_004985	0.435466946484785
D136972	RAEB	KRAS	chr12	25398284	c.35G>A	p.G12D	NM_004985	0.428685897435897
D137693	MDS-AML	KRAS	chr12	25398284	c.35G>T	p.G12V	NM_004985	0.499390986601705
D136962	MDS-AML	MAP3K7	chr6	91261796	c.839T>C	p.I280T	NM_003188	0.488549618320611
D137686	RAEB	MAP3K7	chr6	91233450	c.1328C>G	p.P443R	NM_003188	0.503623188405797
D136949	RAEB	NOTCH1	chr9	139391442	c.6749C>T	p.A2250V	NM_017617	0.485314685314685
D136862	RCMD	NOTCH2	chr1	120465385	c.4876G>A	p.E1626K	NM_024408	0.128960943257185
D136873	RCMD	NOTCH2	chr1	120458003	c.7342G>T	p.A2448S	NM_024408	0.533333333333333
D136947	RCMD	NOTCH2	chr1	120458603	c.6742C>A	p.P2248T	NM_024408	0.498564593301435
D136956	RAEB	NOTCH2	chr1	120465385	c.4876G>A	p.E1626K	NM_024408	0.0903387703889586
D136958	RAEB	NOTCH2	chr1	120465385	c.4876G>A	p.E1626K	NM_024408	0.0892448512585812
D136997	RAEB	NOTCH2	chr1	120465385	c.4876G>A	p.E1626K	NM_024408	0.247557003257329
D136887	RAEB	NPM1	chr5	170837543	c.772_773insTCTG	p.L258fs	NM_199185	0.253472222222222
D136963	MDS-AML	NPM1	chr5	170837543	c.772_773insTCTG	p.L258fs	NM_199185	0.433510638297872
D136940	MDS-AML	NRAS	chr1	115258747	c.35G>A	p.G12D	NM_002524	0.0242954324586978
D136903	MDS-AML	NRAS	chr1	115256529	c.182A>T	p.Q61L	NM_002524	0.154772141014617
D136986	RAEB	NRAS	chr1	115256529	c.182A>T	p.Q61P	NM_002524	0.0569105691056911
D136986	RAEB	NRAS	chr1	115258748	c.34G>A	p.G12S	NM_002524	0.034435261707989
D137690	MDS-AML	NRAS	chr1	115258744	c.38G>A	p.G13D	NM_002524	0.36245572609209
D137691	MDS-AML	NRAS	chr1	115258748	c.34G>A	p.G12S	NM_002524	0.0784557907845579
D136851	RAEB	PHF6	chrX	133547992	c.725G>T	p.C242F	NM_001015877	0.207650273224044
D136851	RAEB	PHF6	chrX	133511739	c.92T>G	p.L31X	NM_001015877	0.111922141119221
D136902	RAEB	PHF6	chrX	133551319	c.955C>T	p.R319X	NM_001015877	0.0225988700564972
D137682	RAEB	PHF6	chrX	133551247	c.883_884insAAGCCTGTGTTAAGACTTACCATTACC	p.K295delinsKACVKTYHYQ	NM_001015877	0.704735376044568
D136855	RARS	PIGA	chrX	15349397	c.656delC	p.P219fs	NM_002641	0.0789473684210526
D136902	RAEB	PTPN11	chr12	112888197	c.213T>A	p.F71L	NM_002834	0.0577478344562079
D136969	MDS-AML	PTPN11	chr12	112888189	c.205G>A	p.E69K	NM_002834	0.391673746813934
D136940	MDS-AML	PTPN11	chr12	112888165	c.181G>C	p.D61H	NM_002834	0.034587995930824
D136942	RAEB	PTPN11	chr12	112926888	c.1508G>T	p.G503V	NM_002834	0.206235011990408
D137689	MDS-AML	PTPN11	chr12	112888202	c.218C>T	p.T73I	NM_002834	0.0242616033755274
D137691	MDS-AML	PTPN11	chr12	112926897	c.1517A>C	p.Q506P	NM_002834	0.39136690647482
D136884	RAEB	RAD21	chr8	117868527	c.815T>G	p.M272R	NM_006265	0.174647887323944
D136953	RAEB	RAD21	chr8	117864836	c.1273G>T	p.V425F	NM_006265	0.510436432637571
D136977	RAEB	RAD21	chr8	117864836	c.1273G>T	p.V425F	NM_006265	0.521897810218978
D136984	MDS-AML	RB1	chr13	48941643	c.953C>G	p.S318C	NM_000321	0.452966714905933
D136950	RAEB	RB1	chr13	48942685	c.1072C>T	p.R358X	NM_000321	0.37741935483871
D136882	RAEB	RUNX1	chr21	36164685	c.1109A>G	p.Q370R	NM_001001890	0.492935635792779
D136882	RAEB	RUNX1	chr21	36164837	c.956_957insACCCCCG	p.R319fs	NM_001001890	0.363636363636364
D136910	RAEB	RUNX1	chr21	36231773	c.530G>A	p.R177Q	NM_001001890	0.176933158584535
D136951	MDS-AML	RUNX1	chr21	36259165	c.245A>C	p.N82T	NM_001001890	0.0278940027894003
D136986	RAEB	RUNX1	chr21	36259163	c.247A>C	p.K83Q	NM_001001890	0.617021276595745
D136987	RAEB	RUNX1	chr21	36164772	c.1009_1022del	p.I337fs	NM_001001890	0.322368421052632
D136874	RAEB	RUNX1	chr21	36252937	c.343_344insGG	p.A115fs	NM_001001890	0.0245398773006135
D136980	RAEB	RUNX1	chr21	36164872	c.922C>T	p.Q308X	NM_001001890	0.394366197183099
D136985	MDS-AML	RUNX1	chr21	36164875	c.918dupG	p.R307fs	NM_001001890	0.420289855072464
D136940	MDS-AML	RUNX1	chr21	36171607	c.877C>T	p.R293X	NM_001001890	0.353554502369668
D136982	MDS-AML	RUNX1	chr21	36259199	c.211delC	p.L71fs	NM_001001890	0.422053231939163
D136960	RAEB	RUNX1	chr21	36231773	c.530G>A	p.R177Q	NM_001001890	0.368472906403941
D136967	MDS-AML	RUNX1	chr21	36252865	c.416G>A	p.R139Q	NM_001001890	0.464597478176528
D136998	RAEB	RUNX1	chr21	36252865	c.416G>A	p.R139Q	NM_001001890	0.481220657276995
D136902	RAEB	RUNX1	chr21	36252880	c.401T>A	p.L134H	NM_001001890	0.450980392156863
D137000	RAEB	RUNX1	chr21	36252981	c.299_300insTA	p.G100fs	NM_001001890	0.470588235294118
D136859	MDS-AML	RUNX1	chr21	36259225	c.185T>C	p.L62P	NM_001001890	0.287128712871287
D136844	RAEB	SETBP1	chr18	42530177	c.872C>T	p.P291L	NM_015559	0.504373177842566
D136850	RAEB	SETBP1	chr18	42531907	c.2602G>A	p.D868N	NM_015559	0.0420168067226891
D136870	RAEB	SETBP1	chr18	42531907	c.2602G>A	p.D868N	NM_015559	0.907020872865275
D136912	RA	SETBP1	chr18	42531925	c.2620G>A	p.D874N	NM_015559	0.580722891566265
D136967	MDS-AML	SETBP1	chr18	42531907	c.2602G>A	p.D868N	NM_015559	0.471209213051823
D136970	RAEB	SETBP1	chr18	42531634	c.2329C>A	p.H777N	NM_015559	0.504983388704319
D136977	RAEB	SETBP1	chr18	42529970	c.665G>C	p.W222S	NM_015559	0.513675213675214
D136998	RAEB	SETBP1	chr18	42531907	c.2602G>A	p.D868N	NM_015559	0.467280163599182
D136898	RCMD	SETBP1	chr18	42531913	c.2608G>A	p.G870S	NM_015559	0.386052303860523
D136841	RAEB	SETD2	chr3	47125623	c.5647A>G	p.I1883V	NM_014159	0.532058492688414
D136856	RCMD	SETD2	chr3	47161982	c.4144G>T	p.A1382S	NM_014159	0.477443609022556
D136874	RAEB	SETD2	chr3	47165140	c.986G>A	p.R329Q	NM_014159	0.47265625
D136874	RAEB	SETD2	chr3	47165426	c.699dupA	p.A234fs	NM_014159	0.0206489675516224
D136918	RAEB	SF3B1	chr2	198266834	c.2098A>G	p.K700E	NM_012433	0.108303249097473
D136859	MDS-AML	SF3B1	chr2	198267359	c.1998G>C	p.K666N	NM_012433	0.435820895522388
D136965	RAEB	SF3B1	chr2	198267484	c.1873C>T	p.R625C	NM_012433	0.313011828935396
D136871	RAEB	SF3B1	chr2	198267484	c.1873C>T	p.R625C	NM_012433	0.402985074626866
D136930	RAEB	SH2B3	chr12	111856623	c.674G>A	p.R225H	NM_005475	0.0214285714285714
D136943	MDS-AML	SH2B3	chr12	111885592	c.763C>T	p.R255W	NM_001291424	0.315573770491803
D136980	RAEB	SH2B3	chr12	111856623	c.674G>C	p.R225P	NM_005475	0.523809523809524
D136943	MDS-AML	SRSF2	chr17	74732936	c.284_307del	p.95_103del	NM_001195427	0.244367417677643
D136997	RAEB	SRSF2	chr17	74732959	c.284C>A	p.P95H	NM_001195427	0.515418502202643
D136980	RAEB	SRSF2	chr17	74732959	c.284C>A	p.P95H	NM_001195427	0.503496503496504
D136874	RAEB	SRSF2	chr17	74732959	c.284C>A	p.P95H	NM_001195427	0.325459317585302
D136850	RAEB	SRSF2	chr17	74732959	c.284C>A	p.P95H	NM_001195427	0.440129449838188
D136849	RAEB	SRSF2	chr17	74732959	c.284C>T	p.P95L	NM_001195427	0.373949579831933
D136952	RAEB	SRSF2	chr17	74732959	c.284C>G	p.P95R	NM_001195427	0.552631578947368
D136978	RAEB	STAT5A	chr17	40460213	c.1834A>C	p.N612H	NM_001288719	0.10260336906585
D136972	RAEB	STAG2	chrX	123164936	c.249delG	p.M83fs	NM_006603	0.433976261127596
D136859	MDS-AML	STAG2	chrX	123179030	c.479_483del	p.P160fs	NM_006603	0.908450704225352
D136910	RAEB	STAG2	chrX	123229240	c.3613C>T	p.R1205X	NM_006603	0.757719714964371
D137682	RAEB	STAG2	chrX	123181311	c.775C>T	p.R259X	NM_006603	0.0356294536817102
D137694	RAEB	STAG2	chrX	123181296	c.760delA	p.K254fs	NM_006603	0.368534482758621
D137687	MDS-AML	STAG2	chrX	123182911	c.876_877insTT	p.V292fs	NM_006603	0.642228739002933
D136943	MDS-AML	STAG2	chrX	123191721	c.1311dupC	p.F437fs	NM_006603	0.621686746987952
D136997	RAEB	STAG2	chrX	123191761	c.1350delA	p.R450fs	NM_006603	0.138364779874214
D136997	RAEB	STAG2	chrX	123197896	c.2020C>T	p.Q674X	NM_006603	0.0317919075144509
D136997	RAEB	STAG2	chrX	123202461	c.2313_2314insTGTCAACATTACC	p.I771fs	NM_006603	0.703363914373089
D136997	RAEB	STAG2	chrX	123227969	c.3570dupT	p.D1190fs	NM_006603	0.0677233429394813
D136850	RAEB	TET2	chr4	106156885	c.1786C>G	p.L596V	NM_001127208	0.0542299349240781
D136907	RAEB	TET2	chr4	106156468	c.1369G>A	p.A457T	NM_001127208	0.512455516014235
D136927	MDS-AML	TET2	chr4	106155565	c.466C>T	p.Q156X	NM_001127208	0.143884892086331
D136927	MDS-AML	TET2	chr4	106156594	c.1495delC	p.P499fs	NM_001127208	0.228
D136987	RAEB	TET2	chr4	106155843	c.744delC	p.H248fs	NM_001127208	0.405956112852665
D136977	RAEB	TET2	chr4	106156060	c.961C>T	p.Q321X	NM_001127208	0.431547619047619
D136953	RAEB	TET2	chr4	106156060	c.961C>T	p.Q321X	NM_001127208	0.460469157254561
D136956	RAEB	TET2	chr4	106157094	c.1995delA	p.T665fs	NM_001127208	0.0365251727541955
D136943	MDS-AML	TET2	chr4	106156159	c.1060_1061insA	p.S354fs	NM_001127208	0.299024918743229
D137689	MDS-AML	TET2	chr4	106157372	c.2273A>C	p.Q758P	NM_001127208	0.464246424642464
D136859	MDS-AML	TET2	chr4	106157717	c.2619dupC	p.I873fs	NM_001127208	0.444852941176471
D136940	MDS-AML	TET2	chr4	106157896	c.2797C>T	p.Q933X	NM_001127208	0.390384615384615
D136980	RAEB	TET2	chr4	106157918	c.2819delC	p.T940fs	NM_001127208	0.873399715504979
D136845	RAEB	TET2	chr4	106190798	c.4076G>A	p.R1359H	NM_001127208	0.490963855421687
D136950	RAEB	TET2	chr4	106193748	c.4210C>T	p.R1404X	NM_001127208	0.371549893842887
D136986	RAEB	TET2	chr4	106197096	c.5430dupT	p.A1810fs	NM_001127208	0.322720694645441
D136990	RAEB	TP53	chr17	7577088	c.454A>C	p.T152P	NM_001126115	0.348484848484849
D136990	RAEB	TP53	chr17	7577517	c.368T>A	p.I123N	NM_001126115	0.340073529411765
D136971	RAEB	TP53	chr17	7577561	c.324T>A	p.S108R	NM_001126115	0.322154471544715
D136909	RCMD	TP53	chr17	7577568	c.317G>A	p.C106Y	NM_001126115	0.353535353535354
D136956	RAEB	TP53	chr17	7578268	c.185T>G	p.L62R	NM_001126115	0.347036328871893
D136959	RAEB	TP53	chr17	7577106	c.436C>G	p.P146A	NM_001126115	0.0572987721691678
D136971	RAEB	TP53	chr17	7578442	c.92A>C	p.Y31S	NM_001126115	0.38030888030888
D136921	RA	TP53	chr17	7574018	c.613C>T	p.R205C	NM_001126115	0.168776371308017
D136914	RAEB	TP53	chr17	7579473	c.97C>G	p.P33A	NM_001126118	0.478260869565217
D136875	RAEB	U2AF1	chr21	44514769	c.477_478insTATGAG	p.M160delinsYEM	NM_001025203	0.451063829787234
D136898	RCMD	U2AF1	chr21	44514777	c.470A>G	p.Q157R	NM_001025203	0.369186046511628
D136884	RAEB	U2AF1	chr21	44524456	c.101C>A	p.S34Y	NM_001025203	0.430725730442978
D136944	RAEB	U2AF1	chr21	44524456	c.101C>A	p.S34Y	NM_001025203	0.48292220113852
D136948	RAEB	U2AF1	chr21	44524457	c.100T>C	p.S34P	NM_001025203	0.0916380297823597
D136949	RAEB	U2AF1	chr21	44524456	c.101C>A	p.S34Y	NM_001025203	0.281661600810537
D136959	RAEB	U2AF1	chr21	44524456	c.101C>A	p.S34Y	NM_001025203	0.226337448559671
D136976	RAEB	U2AF1	chr21	44514777	c.470A>G	p.Q157R	NM_001025203	0.0541044776119403
D137685	RCMD	U2AF1	chr21	44524456	c.101C>A	p.S34Y	NM_001025203	0.419795221843003
D137689	MDS-AML	U2AF1	chr21	44524456	c.101C>A	p.S34Y	NM_001025203	0.436863543788187
D136950	RAEB	WT1	chr11	32414263	c.1237C>T	p.R413X	NM_000378	0.0310880829015544
D136938	RAEB	ZRSR2	chrX	15822297	c.376C>T	p.R126X	NM_005089	0.696658097686375
D136938	RAEB	ZRSR2	chrX	15840902	c.986T>G	p.L329R	NM_005089	0.0462962962962963
D136960	RAEB	ZRSR2	chrX	15840903	c.987_989del	p.329_330del	NM_005089	0.0693877551020408
D136962	MDS-AML	ZRSR2	chrX	15833815	c.573T>G	p.H191Q	NM_005089	0.656036446469248
D136870	RAEB	ZRSR2	chrX	15838370	c.868C>T	p.R290X	NM_005089	0.414746543778802
D137684	RAEB	ZRSR2	chrX	15841123	c.1207delA	p.R403fs	NM_005089	0.775160599571734
